# Supplementary material for: Quality of Automated Stereotactic Radiosurgery Plans in Patients with 4 to 10 Brain Metastases
Source: Cancers (Basel). 2021 Jul 10;13(14):3458. doi: 10.3390/cancers13143458 (PMC8307043; doi:10.3390/cancers13143458)
Supplement: Supplementary file 1 [file cancers-13-03458-s001.zip]

Archive with 1 entries (1 files):
- cancers-1277954 Supplementary Material.pdf
